# Supplementary material for: Meta-Analysis of Dietary Curcumin Supplementation in Broiler Chickens: Growth Performance, Antioxidant Status, Intestinal Morphology, and Meat Quality
Source: Antioxidants (Basel). 2025 Apr 12;14(4):460. doi: 10.3390/antiox14040460 (PMC12024419; doi:10.3390/antiox14040460)
Supplement: Supplementary file 1 [file antioxidants-14-00460-s001.zip]

Archive with 1 entries (1 files):
- antioxidants-3552242-supplementary.pdf
